# Supplementary material for: Antiallergic Phorbol Ester from the Seeds of Aquilaria malaccensis
Source: Int J Mol Sci. 2016 Mar 21;17(3):398. doi: 10.3390/ijms17030398 (PMC4813253; doi:10.3390/ijms17030398)
Supplement: Supplementary file 1 [file ijms-17-00398-s001.zip]

Archive with 5 entries (4 files):
- ijms-117707-Supplementary Materials/
- ijms-117707-Supplementary Materials/ijms-117707-supplementary-Figure S1-S8.pdf
- ijms-117707-Supplementary Materials/ijms-117707-supplementary-Table S1.xlsx
- ijms-117707-Supplementary Materials/ijms-117707-supplementary-Table S2.xlsx
- ijms-117707-Supplementary Materials/ijms-117707-supplementary-Table S3.xlsx
