# Supplementary material for: Antiallergic Phorbol Ester from the Seeds of Aquilaria malaccensis
Source: Int J Mol Sci. 2016 Mar 21;17(3):398. doi: 10.3390/ijms17030398 (PMC4813253; doi:10.3390/ijms17030398)
Supplement: Supplementary file 1 [file ijms-17-00398-s001.zip › ijms-117707-Supplementary Materials/ijms-117707-supplementary-Table S1.xlsx]

## Sheet: Table S1 A23187-ind data AMS
Table S1. Antiallergic data of Aquilaria malaccensis seeds samples (A23187-induced).
Sample	Viability, RBL-2H3		Inhibition of A23187-induced betahexosaminidase release, degranulation assay, RBL-2H3 cells a
	IC50 (μg/mL) b	Concentration (μg/mL)											Therapeutical Index c
	(% viability at 100 μg/mL)	0.000001	0.00001	0.0001	0.001	0.01	0.1	1	10	50	100	IC50 (μg/mL) b
A-EtOH	>100 (86.0 %)						17.3 ± 5.1 *	53.3 ± 7.8 **	95.0 ± 4.6 **		97.3 ± 4.6 **	0.92	>109.0
A-BuOH	>100 (93.3 %)						15.0 ± 6.0 *	49.7 ± 6.7 **	81.3 ± 7.1 **		96.7 ± 3.5 **	2016-01-01	>92.1
A-Water	>100 (94.0 %)								13.3 ± 5.8 *	27.7 ± 2.5 **	48.0 ± 5.0 **
A-EtOAc	>100 (90.3 %)						31.0 ± 8.9 **	68.0 ± 6.6 **	91.7 ± 7.2 **		95.7 ± 6.7 **	0.56	>177.9
A-Hexane	>100 (95.3 %)					20.0 ± 9.6 *	20.7 ± 6.7 *	56.7 ± 4.9 **	82.0 ± 3.6 **		83.3 ± 1.5 **	0.83	>120.1
A-MeOH	96.8				27.0 ± 6.1 **	53.3 ± 1.2 **	63.3 ± 4.9 **	87.0 ± 3.6 **	93.0 ± 4.6 **	96.7 ± 4.9 **		0.0089	10910.9
AM1	>100 (89.7 %)								3.0 ± 5.2		33.0 ± 2.8 **
AM2	>100 (81.7 %)								3.3 ± 4.9		36.7 ± 11.4 *
AM3	>100 (87.3 %)						16.7 ± 5.5 *	35.3 ± 7.2 **	68.7 ± 3.8 **	71.3 ± 9.1 **	84.3 ± 2.5 **	5.0	>20.2
AM4	98.0				45.7 ± 8.4 **	61.7 ± 1.5 **	80.0 ± 1.0 **	83.7 ± 0.6 **	87.7 ± 1.5 **	90.0 ± 7.5 **		0.0034	28677.6
AM5	>100 (55.3 %)					27.3 ± 15.9 *	77.3 ± 5.0 **	78.7 ± 0.6 **	83.3 ± 4.0 **			0.051	>1966.2
AM6	>100 (91.7 %)						26.7 ± 6.4 **	60.0 ± 1.7 **	89.0 ± 1.7 **		89.0 ± 4.0 **	0.73	>137.0
AM4-1	>100 (99.0 %)						26.0 ± 6.1 **	42.0 ± 9.5 **	79.3 ± 3.2 **		88.0 ± 1.7 **	2016-09-02	>34.1
AM4-2	>100 (98.3 %)						24.7 ± 6.7 **	62.3 ± 8.1 **	78.0 ± 2.6 **		84.0 ± 5.0 **	0.71	>141.7
AM4-3	>100 (89.7 %)				38.7 ± 6.5 **	56.0 ± 3.6 **	71.7 ± 1.2 **	86.3 ± 3.1 **	91.0 ± 1.0 **		89.7 ± 1.5 **	0.0069	>14537.8
AM4-4	70.6		37.7 ± 11.0 **	67.0 ± 9.8 **	76.7 ± 4.0 **	80.7 ± 0.6 **	84.3 ± 3.2 **	92.0 ± 3.5 **	92.3 ± 5.5 **			0.000048	1477328.2
AM4-5	61.4			40.7 ± 2.1 **	42.7 ± 6.5 **	80.3 ± 4.2 **	81.7 ± 3.1 **	89.0 ± 2.6 **	91.0 ± 2.6 **			0.0027	22366.3
AM4-6	73.6							6.0 ± 2.6	53.3 ± 6.5 **			2016-04-09	42620
AM4-7	>100 (51.0 %)							3.7 ± 4.0	21.0 ± 0.0 **
AM4-8	>100 (85.7 %)						20.7 ± 5.1 **	54.3 ± 4.5 **	85.7 ± 3.5 **		94.7 ± 3.8 **	0.88	>113.0
AM4-3-1	>100 (93.0 %)							15.7 ± 3.1 *	60.3 ± 11.2 **		85.3 ± 2.5 **	2016-09-07	>12.6
AM4-3-2	>100 (99.0 %)							7.7 ± 7.1	17.3 ± 1.5 *		59.0 ± 7.8 **	80.6	>1.2
AM4-3-3	>100 (100.0 %)							15.0 ± 2.6 *	70.0 ± 11.3 **		89.3 ± 3.5 **	2016-07-06	>14.9
AM4-3-4	>100 (100.0 %)						14.7 ± 6.7 *	26.3 ± 1.5 **	80.3 ± 9.1 **		88.3 ± 3.5 **	5.0	>20.2
AM4-3-5	>100 (99.3 %)							32.7 ± 8.6 **	85.0 ± 7.0 **		87.3 ± 4.9 **	4.0	>25.1
AM4-3-6	>100 (97.0 %)						18.0 ± 2.0 *	66.0 ± 5.6 **	94.7 ± 4.5 **		94.3 ± 7.4 **	0.70	>142.9
AM4-3-7	>100 (99.7 %)						32.7 ± 4.7 **	68.3 ± 7.4 **	82.0 ± 2.0 **		90.0 ± 3.6 **	0.54	>186.1
AM4-3-8	>100 (97.0 %)					37.0 ± 6.2 **	62.7 ± 3.2 **	75.0 ± 8.0 **	84.7 ± 7.6 **		83.7 ± 5.0 **	0.056	>1801.0
AM4-3-9	>100 (90.7 %)						7.7 ± 4.9	33.3 ± 6.7 **	82.3 ± 1.2 **		83.7 ± 3.1 **	2016-01-04	>24.6
AM4-3-10	>100 (85.3 %)						9.3 ± 5.8 *	25.7 ± 3.5 **	84.3 ± 0.6 **		84.3 ± 4.2 **	2016-07-04	>21.1
AM4-3-11	>100 (83.7 %)					45.0 ± 8.2 **	75.0 ± 7.8 **	81.0 ± 1.0 **	87.0 ± 3.5 **		87.0 ± 4.4 **	0.025	>4000.0
AM4-3-12	73.1			28.3 ± 7.8 **	50.7 ± 3.5 **	70.0 ± 5.3 **	85.0 ± 1.7 **	92.7 ± 2.9 **	90.7 ± 0.6 **			0.00097	75250.8
AM4-3-13	74.7			19.3 ± 8.0 *	51.3 ± 4.6 **	70.3 ± 2.5 **	87.0 ± 2.6 **	89.3 ± 5.1 **	92.0 ± 7.0 **			0.00096	77530.8
AM4-3-14	80.8					12.7 ± 6.0 *	27.0 ± 5.6 **	88.7 ± 1.5 **	95.0 ± 3.6 **			0.44	185.5
AM4-3-15	>100 (54.5 %)					6.3 ± 7.8	60.0 ± 10.0 **	87.7 ± 1.2 **	95.0 ± 2.0 **			0.083	>1201.3
AM4-4-1	>100 (87.0 %)							8.0 ± 7.5	8.0 ± 5.6		74.7 ± 6.8 **	66.7	>1.5
AM4-4-2	>100 (86.0 %)							8.0 ± 4.6	19.7 ± 2.5 *		80.7 ± 7.6 **	54.7	>1.8
AM4-4-3	91.7						17.7 ± 6.4 *	58.7 ± 11.1 **	86.7 ± 2.1 **			0.81	113.3
AM4-4-4	68.3						19.0 ± 9.2 *	33.0 ± 6.6 **	86.0 ± 2.6 **			2016-09-03	42538
AM4-4-5	97.0						7.0 ± 1.0 *	48.3 ± 4.0 **	88.0 ± 3.6 **			2016-04-01	70
AM4-4-6	65.4						18.7 ± 4.5 *	76.0 ± 10.6 **	88.7 ± 2.3 **			0.59	110.6
AM4-4-7	73.8		35.0 ± 8.2 **	32.7 ± 2.5 **	57.0 ± 4.4 **	67.7 ± 7.4 **	85.3 ± 10.0 **	89.7 ± 3.1 **	94.0 ± 5.6 **			0.00074	99680.2
AM4-4-8	73.4	45.3 ± 6.4 **	51.7 ± 3.8 **	61.7 ± 4.7 **	71.3 ± 2.1 **	75.3 ± 3.8 **	80.3 ± 4.5 **	87.3 ± 5.0 **	90.0 ± 5.6 **			0.0000076	9645374.3
aquimavitalin (1)	71.5			40.3 ± 1.2 **	50.0 ± 5.6 **	58.0 ± 2.6 **	90.0 ± 4.4 **	89.7 ± 3.8 **	92.3 ± 4.7 **			0.0010 (0.0017 μM)	71538.5
AM4-4-10	70.0					42.0 ± 7.5 **	85.3 ± 7.5 **	89.3 ± 4.0 **	94.3 ± 5.5 **			0.027	2628.8
AM4-4-11	62.3			15.3 ± 5.0 *	44.7 ± 8.4 **	61.0 ± 6.0 **	88.3 ± 4.6 **	96.0 ± 1.0 **	97.7 ± 1.5 **			0.0039	15855.1
AM4-4-12	67.3				33.0 ± 9.6 **	48.3 ± 5.5 **	59.7 ± 0.6 **	94.3 ± 1.5 **	99.0 ± 1.0 **			0.023	2874.5
a Results are presented as mean ± SD (n = 3); * P < 0.05. ** P < 0.001 compared with the control value (antigen-induced degranulation).
b IC50 values express the concentration of the sample required to inhibit cell growth or degranulation by 50%.
c Therapeutic index was calculated by dividing IC50 value from MTT viability assay with corresponding IC50 value from degranulation assay.
A-EtOH: crude ethanolic extract of Aquilaria malaccensis seeds; A-BuOH: n-butanol layer from Aquilaria malaccensis seeds; A-Water: water layer from Aquilaria malaccensis seeds; A-EtOAc: ethyl acetate layer from Aquilaria malaccensis seeds; A-Hexane: n-hexane layer from Aquilaria malaccensis seeds; A-MeOH: methanol layer from Aquilaria malaccensis seeds, AM: subfractions of methanol layer from Aqu…
