# Supplementary material for: Antiallergic Phorbol Ester from the Seeds of Aquilaria malaccensis
Source: Int J Mol Sci. 2016 Mar 21;17(3):398. doi: 10.3390/ijms17030398 (PMC4813253; doi:10.3390/ijms17030398)
Supplement: Supplementary file 1 [file ijms-17-00398-s001.zip › ijms-117707-Supplementary Materials/ijms-117707-supplementary-Table S2.xlsx]

## Sheet: Table S2 antigen-ind data AMS
Table S2. Antiallergic data of Aquilaria malaccensis seeds samples (antigen-induced).
Sample	Viability, RBL-2H3		Inhibition of antigen-induced betahexosaminidase release, degranulation assay, RBL-2H3 cells a
	IC50 (μg/mL) b	Concentration (μg/mL)											Therapeutical Index c
	(% viability at 100 μg/mL)	0.000001	0.00001	0.0001	0.001	0.01	0.1	1	10	50	100	IC50 (μg/mL) b
A-EtOH	>100 (86.0 %)						10.7 ± 5.1	34.3 ± 1.5 **	83.3 ± 4.6 **		93.3 ± 11.5 **	2016-09-03	>25.7
A-BuOH	>100 (93.3 %)						6.3 ± 11.0	23.0 ± 6.1 *	71.7 ± 11.6 **		96.7 ± 3.5 **	6.0	>16.7
A-Water	>100 (94.0 %)								3.3 ± 3.1	6.3 ± 6.0	24.7 ± 9.6 *
A-EtOAc	>100 (90.3 %)						20.0 ± 6.6	55.7 ± 11.2 **	82.7 ± 11.2 **		91.0 ± 12.3 **	0.86	>116.8
A-Hexane	>100 (95.3 %)						26.7 ± 9.1 *	31.7 ± 3.2 **	71.7 ± 5.0 **		85.7 ± 8.7 **	2016-01-05	>19.5
A-MeOH	96.8				35.0 ± 11.5 **	43.0 ± 2.6 **	53.7 ± 4.0 **	86.0 ± 3.0 **	92.7 ± 8.4 **	94.7 ± 9.2 **		0.069	1405.2
AM1	>100 (89.7 %)								2.7 ± 4.6		11.0 ± 5.6 *
AM2	>100 (81.7 %)								4.3 ± 7.5		1.7 ± 2.9
AM3	>100 (87.3 %)						23.0 ± 8.7 *	29.7 ± 5.1 **	50.7 ± 8.6 **	66.7 ± 2.3 **	74.0 ± 9.2 **	2016-07-09	>10.3
AM4	98.0				45.3 ± 7.8 **	53.0 ± 5.3 **	68.3 ± 2.1 **	86.3 ± 3.5 **	95.0 ± 4.4 **	93.7 ± 5.7 **		0.0065	15098.4
AM5	>100 (55.3 %)					20.3 ± 9.1 *	50.7 ± 6.0 **	76.7 ± 2.1 **	85.7 ± 2.3 **			0.098	>1021.2
AM6	>100 (91.7 %)						22.0 ± 7.2 *	51.0 ± 1.7 **	86.3 ± 8.5 **		96.7 ± 3.5 **	0.97	>103.2
AM4-1	>100 (99.0 %)						9.0 ± 6.6	40.3 ± 10.1 **	82.0 ± 2.6 **		97.0 ± 3.6 **	2016-01-03	>32.3
AM4-2	>100 (98.3 %)						24.7 ± 5.5 *	63.3 ± 12.0 **	83.3 ± 8.5 **		92.7 ± 2.1 **	0.69	>144.9
AM4-3	>100 (89.7 %)				27.7 ± 10.1 **	30.0 ± 3.6 **	53.3 ± 1.2 **	84.3 ± 4.9 **	93.3 ± 2.5 **		97.3 ± 4.6 **	0.087	>1146.1
AM4-4	70.6		4.7 ± 1.5	37.3 ± 8.4 **	57.0 ± 9.2 **	74.7 ± 9.5 **	87.3 ± 2.9 **	95.0 ± 2.6 **	98.7 ± 1.5 **			0.00068	103776.5
AM4-5	61.4			29.0 ± 4.6 **	31.3 ± 3.5 **	47.7 ± 1.5 **	59.7 ± 6.8 **	82.3 ± 3.2 **	97.7 ± 0.6 **			0.027	2255.0
AM4-6	73.6							31.0 ± 6.1 **	60.3 ± 7.6 **			2016-08-06	2016-08-10
AM4-7	>100 (51.0 %)							25.3 ± 7.6 *	39.7 ± 11.5 **
AM4-8	>100 (85.7 %)						32.0 ± 1.7 **	55.3 ± 6.0 **	86.0 ± 4.4 **		96.7 ± 2.1 **	0.80	>125.7
AM4-3-1	>100 (93.0 %)							13.3 ± 1.5 *	34.7 ± 8.7 **		76.0 ± 4.6 **	43.3	>2.3
AM4-3-2	>100 (99.0 %)							19.0 ± 9.2 *	28.0 ± 8.9 *		41.7 ± 1.5 **
AM4-3-3	>100 (100.0 %)							5.7 ± 5.5	58.3 ± 8.1 **		78.0 ± 8.2 **	2016-06-08	>11.7
AM4-3-4	>100 (100.0 %)							19.7 ± 9.1 *	65.3 ± 9.5 **		70.3 ± 7.4 **	7.0	>14.3
AM4-3-5	>100 (99.3 %)							38.0 ± 11.8 **	66.7 ± 6.7 **		69.7 ± 8.4 **	2016-08-04	>21.0
AM4-3-6	>100 (97.0 %)						25.0 ± 7.5 *	29.7 ± 4.5 **	65.0 ± 6.1 **		69.3 ± 7.6 **	2016-02-06	>16.2
AM4-3-7	>100 (99.7 %)							22.7 ± 5.5 *	63.0 ± 3.6 **		68.0 ± 8.2 **	2016-01-07	>14.1
AM4-3-8	>100 (97.0 %)					35.3 ± 1.5 **	46.0 ± 2.6 **	62.7 ± 7.8 **	78.7 ± 2.1 **		75.3 ± 3.1 **	0.32	>316.9
AM4-3-9	>100 (90.7 %)						1.0 ± 1.0	7.7 ± 5.0	70.7 ± 6.4 **		77.7 ± 6.7 **	7.0	>14.2
AM4-3-10	>100 (85.3 %)						16.3 ± 4.9 *	34.7 ± 0.6 **	74.7 ± 6.4 **		84.7 ± 2.5 **	2016-04-04	>22.5
AM4-3-11	>100 (83.7 %)					35.3 ± 2.9 **	53.3 ± 4.5 **	75.3 ± 1.2 **	82.0 ± 2.6 **		84.7 ± 4.5 **	0.084	>1197.6
AM4-3-12	73.1			19.8 ± 3.9 *	26.3 ± 4.2 **	57.3 ± 4.5 **	85.7 ± 6.4 **	84.3 ± 5.9 **	85.3 ± 9.6 **			0.0079	9280.2
AM4-3-13	74.7			20.0 ± 1.7 *	29.3 ± 6.5 **	54.0 ± 8.7 **	75.7 ± 8.1 **	79.3 ± 2.5 **	82.0 ± 6.1 **			0.0085	8744.0
AM4-3-14	80.8					4.0 ± 1.0	11.3 ± 8.4	50.7 ± 5.5 **	78.0 ± 5.3 **			0.98	82.1
AM4-3-15	>100 (54.5 %)					18.3 ± 4.0 *	35.0 ± 7.0 **	75.3 ± 5.1 **	89.7 ± 5.7 **			0.43	>229.9
AM4-4-1	>100 (87.0 %)							26.0 ± 7.1 *	22.3 ± 9.5 *		78.3 ± 4.7 **	54.5	>1.8
AM4-4-2	>100 (86.0 %)								29.3 ± 7.5 *		68.3 ± 8.7 **	57.8	>1.7
AM4-4-3	91.7						19.7 ± 4.2 **	39.5 ± 6.4 **	74.0 ± 1.0 **			2016-07-03	2016-05-24
AM4-4-4	68.3						12.7 ± 5.5 *	42.3 ± 6.5 **	73.7 ± 6.4 **			2016-02-03	2016-03-21
AM4-4-5	97.0						22.0 ± 1.7 **	40.7 ± 8.7 **	76.0 ± 1.0 **			2016-04-03	2016-08-28
AM4-4-6	65.4						22.3 ± 8.7 *	59.3 ± 4.6 **	87.3 ± 6.0 **			0.77	84.6
AM4-4-7	73.8			37.3 ± 2.9 **	45.7 ± 2.5 **	52.7 ± 2.5 **	64.7 ± 2.9 **	78.7 ± 5.5 **	90.3 ± 7.2 **			0.0065	11309.9
AM4-4-8	73.4	32.0 ± 10.6 **	43.0 ± 5.3 **	52.0 ± 2.0 **	61.0 ± 9.8 **	67.0 ± 4.0 **	77.0 ± 2.0 **	86.7 ± 4.2 **	88.0 ± 5.6 **			0.000080	917440.9
aquimavitalin (1)	71.5		11.0 ± 9.6	18.0 ± 5.6 *	33.3 ± 9.3 **	59.3 ± 8.5 **	76.3 ± 2.3 **	82.3 ± 4.7 **	95.0 ± 4.6 **			0.0068 (0.011 μM)	10550.2
AM4-4-10	70					40.0 ± 3.5 **	64.3 ± 6.4 **	85.0 ± 3.6 **	96.0 ± 3.6 **			0.047	1488.2
AM4-4-11	62.3			31.0 ± 7.2 **	32.7 ± 5.5 **	38.0 ± 1.7 **	64.0 ± 2.6 **	80.7 ± 2.5 **	90.0 ± 3.0 **			0.052	1207.9
AM4-4-12	67.3				16.7 ± 4.0 *	40.7 ± 5.9 **	54.3 ± 2.5 **	75.3 ± 4.7 **	89.7 ± 7.1 **			0.072	941
a Results are presented as mean ± SD (n = 3); * P < 0.05. ** P < 0.001 compared with the control value (antigen-induced degranulation).
b IC50 values express the concentration of the sample required to inhibit cell growth or degranulation by 50%.
c Therapeutic index was calculated by dividing IC50 value from MTT viability assay with corresponding IC50 value from degranulation assay.
A-EtOH: crude ethanolic extract of Aquilaria malaccensis seeds; A-BuOH: n-butanol layer from Aquilaria malaccensis seeds; A-Water: water layer from Aquilaria malaccensis seeds; A-EtOAc: ethyl acetate layer from Aquilaria malaccensis seeds; A-Hexane: n-hexane layer from Aquilaria malaccensis seeds; A-MeOH: methanol layer from Aquilaria malaccensis seeds, AM: subfractions of methanol layer from Aqu…
