# Supplementary material for: Antiallergic Phorbol Ester from the Seeds of Aquilaria malaccensis
Source: Int J Mol Sci. 2016 Mar 21;17(3):398. doi: 10.3390/ijms17030398 (PMC4813253; doi:10.3390/ijms17030398)
Supplement: Supplementary file 1 [file ijms-17-00398-s001.zip › ijms-117707-Supplementary Materials/ijms-117707-supplementary-Table S3.xlsx]

## Sheet: Table S3 1H NMR comparison of 1
Table S3. Comparison of 1H NMR data of aquimavitalin (1) with reference compound, 12-O-(2Z,4E,6E)-deca-2,4,6-trienoylphorbol-13-acetate.
	12-O-(2Z,4E,6E)-tetradeca-2,4,6-trienoylphorbol-13-acetate (aquimavitalin, 1) a	12-O-(2Z,4E,6E)-deca-2,4,6-trienoylphorbol-13-acetate [18] b
position	δH, Multiplicity (J in Hz)	δH, Multiplicity (J in Hz)
1	7.57 (s)	7.57 (brs)
2
3
4
5α	2.48 (d, J = 18.8)	2.54 (s)
5β	2.58 (d, J = 18.8)	2.54 (s)
6
7	5.68 (brs)	5.5−7.5 (m)
8	3.26 (t, J = 5.2)	3.24 (m)
9
10	3.22 (brs)	3.24 (m)
11	2.13 (m)
12	5.43 (d, J = 10.4)	5.46 (d, J = 10.4)
13
14	1.08 (d, J = 5.2)	1.06 (d, J = 5)
15
16	1.19 (s)	1.22 (s)
17	1.24 (s)	1.26 (s)
18	0.88 (d, overlap)	0.87 (d, J = 6)
19	1.73 (brs)	1.73 (brs)
20a	4.02 (d, J = 12.8)	4.00 (s)
20b	3.95 (d, J = 12.8)	4.00 (s)
21
22	2.10 (s)	2.09 (s)
1′
2′	5.57 (d, J = 11.2)	5.5−7.5 (m)
3′	6.59 (t, J = 11.6)	5.5−7.5 (m)
4′	7.39 (dd, J = 15.2 and 11.6)	5.5−7.5 (m)
5′	6.46 (dd, J = 14.8 and 10.4)	5.5−7.5 (m)
6′	6.20 (dd, J = 15.2 and 10.8)	5.5−7.5 (m)
7′	5.92 (dt, J = 15.2 and 7.2)	5.5−7.5 (m)
8′	2.13 (m)
9′	1.38 (m)
10′	1.26−1.28 (m, overlap)
11′	1.26−1.28 (m, overlap)
12′	1.26−1.28 (m, overlap)
13′	1.26−1.28 (m, overlap)
14′	0.86 (t, J = 7.2)	0.90 (t, J = 6)
a 1H NMR data (δ) were measured at 400 MHz; chemical shifts are in ppm.
b Data from J. Nat. Prod. 1981, 44, 569-572 (Ref. 18).
